# Supplementary material for: Evaluation of Fluence Correction Algorithms in Multispectral Photoacoustic Imaging
Source: Photoacoustics. 2020 Apr 18;19:100181. doi: 10.1016/j.pacs.2020.100181 (PMC7210453; doi:10.1016/j.pacs.2020.100181)
Supplement: Transparency document [file mmc1.zip]

Archive with 13 entries (12 files):
- PACS_COI_Akhlaghi.pdf
- __MACOSX/
- __MACOSX/._PACS_COI_Akhlaghi.pdf
- PACS_COI_Garra.pdf
- __MACOSX/._PACS_COI_Garra.pdf
- PACS_COI_Pfefer.pdf
- __MACOSX/._PACS_COI_Pfefer.pdf
- PACS_COI_Vogt.pdf
- __MACOSX/._PACS_COI_Vogt.pdf
- PACS_COI_Wear.pdf
- __MACOSX/._PACS_COI_Wear.pdf
- PASC_COI_Zhou.pdf
- __MACOSX/._PASC_COI_Zhou.pdf
